# Supplementary material for: Potential Ago2/miR-3068-5p Cascades in the Nucleus Accumbens Contribute to Methamphetamine-Induced Locomotor Sensitization of Mice
Source: Front Pharmacol. 2021 Aug 13;12:708034. doi: 10.3389/fphar.2021.708034 (PMC8414410; doi:10.3389/fphar.2021.708034)
Supplement: Supplementary file 2 [file DataSheet1.xlsx]

## Sheet: Figure1B
Day	Saline						METH
3	1.18891	1.0048	0.96081	0.925044	1.12038	0.800054	0.410576	0.539638	0.854917	0.974421	0.758367	0.906488
5	0.766258	0.383097	1.09906	1.41663	0.847949	1.487	0.337646	0.50252	0.50745	0.719387	0.690208	0.423025
7	1.22585	0.898199	1.27507	0.622098	0.881356	1.09742	0.284127	0.30749	0.274311	0.565849	0.343762	0.33501
10	0.875424	1.07964	1.50861	0.773684	0.627871	1.13477	0.62149	0.330257	0.554583	0.48299	0.329018	0.21417

## Sheet: Figure1C
Day	Relative Expression(METH/Saline)
3	0.410576
3	0.539638
3	0.854917
3	0.974421
3	0.758367
3	0.906488
5	0.337646
5	0.50252
5	0.50745
5	0.719387
5	0.690208
5	0.423025
7	0.284127
7	0.30749
7	0.274311
7	0.565849
7	0.343762
7	0.33501
10	0.62149
10	0.330257
10	0.554583
10	0.48299
10	0.329018
10	0.21417

## Sheet: Figure1D
Day	Saline						METH
3	1.06516	0.956698	1.07187	0.934782	1.01724	0.95425	0.978793	1.20723	1.00822	0.874309	0.886529	1.0143
5	1.07438	0.945803	0.906632	1.13557	0.872391	1.06523	1.18012	1.10561	1.2308	1.27298	1.31214	1.41747
7	0.982018	0.963309	1.02835	1.01209	1.0995	0.914735	0.888451	0.769397	0.636878	0.781085	0.788002	0.799063
10	1.03796	0.901634	1.07461	1.06258	0.957838	0.965375	1.09	1.31971	1.40473	1.05259	1.42671	1.61928

## Sheet: Figure1F
Day	Relative Expression(METH/Saline)
3	0.978793
3	1.20723
3	1.00822
3	0.874309
3	0.886529
3	1.0143
5	1.18012
5	1.10561
5	1.2308
5	1.27298
5	1.31214
5	1.41747
7	0.888451
7	0.769397
7	0.636878
7	0.781085
7	0.788002
7	0.799063
10	1.09
10	1.31971
10	1.40473
10	1.05259
10	1.42671
10	1.61928

## Sheet: Figure2B
Ago2 Protein	AAV-SYN-GFP	AAV-SYN-shAgo2
	1.12715	0.847208
	0.879563	0.463205
	0.993284	0.54311
Ago2 mRNA	AAV-SYN-GFP	AAV-SYN-shAgo2
	1.03338	0.269159
	0.746763	0.897097
	0.766736	0.574363
	1.19994	0.663566
	1.10818	0.880222
	0.958947	0.938939
	1.18605	0.685529

## Sheet: Figure2C
Ago2 Protein	AAV-SYN-FLAG	AAV-SYN-Ago2
	0.652269	2.6565
	1.51544	3.41262
	0.832292	2.07959
Ago2 mRNA	AAV-SYN-FLAG	AAV-SYN-Ago2
	0.9447	143.802
	0.9382	136.045
	0.9317	66.1622
	1.0338	28.7988
	0.8754	70.9109
	0.8455	99.5905
	1.1313	250.373
	1.2995	126.057

## Sheet: Figure2D
	AAV-SYN-GFP+METH								AAV-SYN-shAgo2+METH								AAV-SYN-GFP+Saline								AAV-SYN-shAgo2+Saline
1	7281.64	12075.5	5318.77	9120.03	7952.2	7007.34	3994.29	7752.88	8916.42	5889.61	9079.87	5815.67	5417.4	10980.3	11679.5	11544.3	4581.74	7482.71	4541.1	5070.01	5256.03	9014.74	7562.58	4384.82	7392.15	3216.09	4902.1	5971.31	5204.64	8738.92	8420.67	5244.12
2	9679.81	16795.5	5886.91	3621.68	4858.42	15929	12805.5	5896.1	4328.07	4304.53	3919.63	7153.82	14021.3	11324.8	11375.4	10560.4	5631.65	8901.11	5400.56	5059.84	6234.12	13551.8	18910.5	4316.56	5895.95	9618.65	8362.2	5283.52	3966.26	7846.58	14015.2	17143.4
3	39149.7	47180.1	50336.1	42361.7	43620.8	46607.1	40871.3	55758.5	59331.2	66826.7	36713.7	46696	53550.7	53039.8	53529	49192.9	3668.08	4449.08	4485.66	4651.31	12829.8	2875.05	3814.78	2689.95	2813.95	4783.96	6217.19	4603.58	3390.03	6103.62	7775.45	4918.03
4	45009.2	50521.9	53142.4	43428.8	58583.2	47511.9	42711.3	63155.9	63911.8	77548.4	41903.3	49047.4	64091.4	60897.4	59143.7	55969.4	2957.29	3856.79	2009.55	4352.4	9657.41	2841.08	3901.71	2323.96	3382.52	2920.08	4221.72	4061.51	3356.61	4123.19	7753.84	3334.77
5	43465.2	48383.2	45946.5	51585.8	49168.1	43448	45100	62616.4	63171.2	63376.8	50728.7	59216.9	39512.1	71836.7	59498.2	44929.4	2611.98	3194.56	2421.89	4082.87	11723.9	3549.94	4241.99	4268.59	4215.3	4189.87	4716.93	3142.53	3476.88	3681.03	10242.2	4058.57
6	39263.8	47553.9	49968.9	46373.7	46612.4	46969.2	39432.5	49280.9	61122.3	59356.2	39858.7	46669.3	60860.4	51574.5	50214.5	45119.1	4352.06	6026.19	4716.85	4850.85	15723.6	5700.62	2693.6	7649.22	4503.5	6214.46	6646.93	7446.21	7231.72	11655.3	9487.19	4849.7
7	39720.4	52828.7	52403.8	41341.3	48794	50633.9	39019.2	55694	59598.8	55514.6	37863.7	47591.7	60729	54803.7	50652.4	42129.8	1821.36	9487.35	5573.34	9572.9	19232.9	17859.5	5675.36	8316.85	6201.43	10366.7	5469.02	6052.2	13558.6	13600.8	11758.8	6960.51
10	42676.8	52571.9	66965.1	44567.6	55607.9	54639.2	44119.6	56779.6	61874.5	58072	48086.5	57984.2	68133.5	63195.6	53743.1	60445.3	4169.53	7542.4	7737.57	3900.46	18553.8	19342.5	5977.73	8563.49	5824.34	6255.36	9587.63	11532.9	18147.6	13193.3	11620	9758.81

## Sheet: Figure2E
	AAV-SYN-FLAG+METH												AAV-SYN-Ago2+METH												AAV-SYN-FLAG+Saline												AAV-SYN-Ago2+Saline
1	8489.63	17091.4	12431.1	5923.59	6783.4	8997.86	9494.79	6127.35	11633.2	11495.8	4378.58	11357.5	13000.8	9880.82	7949.3	3614.82	13008.3	9390.39	8316.17	10119.6	10438.1	6563.09	6349.44	7587	7420.52	10564.1	10362.3	7532.07	5745.24	6530.03	13124.2	11754.6	12341.4	6159.39	10597.8	12943.9	13012.6	8815.62	9877.7	10150.2	8415.24	11826.8	8538.38	13019.5	8492.69	8630.38	4912.46	9926.94
2	7672.11	28660	17382.4	4463.28	4954.94	7449.34	7767.22	5520.06	11158.1	9765.54	3500.03	10556.5	15163.8	10290.1	5004.51	4022.54	29725.8	5391.36	6073.52	6309.9	10095.8	5446.31	10917.3	6709.6	6808.5	9745.55	11165.7	6435.33	8214.07	5976.11	8636.58	8137.62	11346.8	6917.9	8989.39	11221.2	11530.2	7614.11	6809.69	9460.57	6488.46	8214.07	6767.13	9961.28	3106.75	8446.95	4537.77	7457.41
3	62732.1	63587.7	79737.3	57110.7	45112.8	49396.8	55571	59739.1	54779.4	48298.3	45017.4	46003.3	63144.7	63873.1	27046.6	42779.3	43588	45212.7	49564.3	35317.5	41289.4	25058.9	51061	35338.5	6697.08	5751.94	5782.53	5345.13	4734.22	4226.87	9952.82	6459.88	13551.3	9299.27	9238.18	13447.1	6279.03	3352.39	6408.95	4815.71	9687.57	8345.09	6304.77	11253.7	7137.43	9443.18	4591.09	7533.11
4	52875.8	60675	76242.3	44530.6	57027.6	54151	61002.8	59800.2	63328.6	47051.1	54603.4	56071.3	63739.7	54154.3	35194.4	41122.6	42321.4	46172	53846.3	43577.7	32636.1	37308.5	46228.9	42624.6	6566.56	8045.4	7008.71	4431.35	4457.23	5694.44	14326.5	5667.42	13595.7	8690.63	9270.7	15121.2	11836	5296.84	6371.97	9774.49	5386.88	11254.8	6598.36	18308.1	6570.17	10566.1	3748.58	3132.85
5	51766.6	63352.4	77325.1	49153.4	54964.6	52760.4	57171.5	59150.9	56524.4	46407.6	65534.8	53091.8	58125.9	49781.7	40843.2	47893.3	53347.3	41269.2	55515.9	44715.1	42911.2	42078.3	54306.6	45259.8	6890.11	6532.06	6458.76	5022.16	11389.7	23613.8	13524.7	8840.36	13178.6	11779.6	11682.9	20720.9	8324.88	2948.87	5209.38	8206.41	5907.6	15146.2	5551.06	14758.2	7243.14	8169.15	11569.3	5535.55
6	46377.9	55706.6	74262.3	47574.1	52189.1	58258.9	57312.8	64785.5	56365.5	44344.8	64450	52868.9	56199.3	47521.9	40778.2	55502.8	51765.3	40705.7	59700.5	45384.7	42248.4	48245.8	53946.6	50860.9	6884.76	6236.29	8157.68	4444.06	7294.99	8783.11	10877.3	5578.18	9662.75	7359.66	10810.9	18895.5	8089.7	3573.22	5620.07	6569.8	5897.64	6909.33	4566.43	6805.66	7067.51	13013.1	7796.08	5086.17
7	49879.5	60386.4	71732.6	50105	56508.8	62760.1	51758.3	61108.3	56117.4	49189	61455.6	54442.7	49658.1	48365.2	43355.5	48059	52215	40380.7	60117.1	44284.9	45565.3	53463.1	56872	55499.4	5683.35	8104.8	5689.68	4333.14	14197.7	5551.37	11661.3	14502.4	16605.9	18167.2	13479.7	22225	9159.34	4848.08	3642.74	5064.58	4729.34	18158.8	6255.05	20525.5	5441.5	15720	15103.5	11660.3
10	60353.1	67722.4	76364.7	60184.4	64597.6	72003	58591.1	71745.8	63768.4	56354.3	64416.2	55429.5	63218.5	41931.2	50701.5	58863.3	61676.6	48186.8	66513.4	45202.7	57781.7	69628.1	63633.1	60131.8	6919.87	6388.07	7979.25	5570.34	20714.8	7602.49	11954.7	13305.8	17056.8	19235.7	13490.3	18917.5	8477.2	4792.26	7979.25	6672.35	10498.9	16299.2	6814.11	15625	8628.64	18481.7	12792.1	5577.34

## Sheet: Figure3A
	AAV-SYN-FLAG								AAV-SYN-Ago2																AM
miR-3068-5p	1.18076	0.932853	0.817744	1.06416	0.784432	1.23091	1.14848	1.07157	1.07157	1.39447	1.51542	1.48424	1.68147	1.85282	1.06416	1.61297
miR-30a-5p	1.10964	0.619896	1.17291	0.90758	1.26584	1.00007	0.806696	1.11736	1.48462	1.30143	1.72919	1.36613	1.82779	0.752674	1.00007	1.18929
miR-124-3p	1.12792	0.713834	0.814316	0.941909	0.60864	1.40801	1.15963	1.22575	0.739007	0.704006	0.352003	0.470955	0.775748	0.522557	0.233851	0.330715
miR-33-5p	0.776072	1.34189	1.14414	0.515578	1.2695	1.19273	0.7601		0.652596	0.451958	0.364569	0.116974	0.436563	0.433547	0.064002	0.0618219
miR-376a-3p	1.47516	0.702647	0.594963	0.702647	1.07988	0.463574	1.36687	1.61426	0.607465	1.49575	0.238304	0.669368	0.460372	0.330076	0.19763	0.236657

## Sheet: Figure3B
	AAV-SYN-GFP								AAV-SYN-shAgo2
miR-3068-5p	1.273	0.644	0.94	1.018	1.137	1.092	1.134	0.763	0.788	0.861	0.807	0.815	0.699	0.785	0.611	0.509
miR-30a-5p	1.363	0.642	0.831	0.972	0.781	0.822	1.548	1.041	0.554	0.953	1.317	1.132	0.858	0.898	1.189	0.887
miR-124-3p	1.169	0.627	0.77	1.243	0.699	0.883	1.712	0.897	0.739	1.166	1.902	1.238	1.033	1.073	1.938	1.049
miR-33-5p	0.829	0.767	0.817	1.226	1.177	0.99	1.139	1.055	1.296	1.484	3.076	2.386	1.475	2.065	2.129	1.3
miR-376a-3p	1.376	0.794	0.875	0.963	0.871	1.297	0.929	0.896	0.845	1.301	1.379	1.251	1.286	1.093	1.401	1.19

[truncated: 10 more sheets: Figure3C, Figure3D, Figure3E, Figure4A, Figure4B, Figure4C, Figure4D, Figure4E, Figure4F, Figure4G]
